# Supplementary material for: Histone H3K9 demethylase JMJD2B/KDM4B promotes osteogenic differentiation of bone marrow-derived mesenchymal stem cells by regulating H3K9me2 on RUNX2
Source: PeerJ. 2022 Oct 5;10:e13862. doi: 10.7717/peerj.13862 (PMC9547583; doi:10.7717/peerj.13862)
Supplement: Supplemental Information 6 [file peerj-10-13862-s006.zip]

Archive with 62 entries (61 files):
- Supplement File 2(Figure 1C JMJD2B)/
- __MACOSX/._Supplement File 2(Figure 1C JMJD2B)
- Supplement File 2(Figure 1C JMJD2B)/JMJD2B 3d 2 1.jpg
- __MACOSX/Supplement File 2(Figure 1C JMJD2B)/._JMJD2B 3d 2 1.jpg
- Supplement File 2(Figure 1C JMJD2B)/JMJD2B 3d 1.jpg
- __MACOSX/Supplement File 2(Figure 1C JMJD2B)/._JMJD2B 3d 1.jpg
- Supplement File 2(Figure 1C JMJD2B)/JMJD2B 14d 2.jpg
- __MACOSX/Supplement File 2(Figure 1C JMJD2B)/._JMJD2B 14d 2.jpg
- Supplement File 2(Figure 1C JMJD2B)/JMJD2B 3d 2 2.jpg
- __MACOSX/Supplement File 2(Figure 1C JMJD2B)/._JMJD2B 3d 2 2.jpg
- Supplement File 2(Figure 1C JMJD2B)/JMJD2B 3d 2.jpg
- __MACOSX/Supplement File 2(Figure 1C JMJD2B)/._JMJD2B 3d 2.jpg
- Supplement File 2(Figure 1C JMJD2B)/JMJD2B 14d 1.jpg
- __MACOSX/Supplement File 2(Figure 1C JMJD2B)/._JMJD2B 14d 1.jpg
- Supplement File 2(Figure 1C JMJD2B)/JMJD2B 1d 2.jpg
- __MACOSX/Supplement File 2(Figure 1C JMJD2B)/._JMJD2B 1d 2.jpg
- Supplement File 2(Figure 1C JMJD2B)/JMJD2B 1d 1.jpg
- __MACOSX/Supplement File 2(Figure 1C JMJD2B)/._JMJD2B 1d 1.jpg
- Supplement File 2(Figure 1C JMJD2B)/JMJD2B 3d 1 1.jpg
- __MACOSX/Supplement File 2(Figure 1C JMJD2B)/._JMJD2B 3d 1 1.jpg
- Supplement File 2(Figure 1C JMJD2B)/JMJD2B 3d 1 2.jpg
- __MACOSX/Supplement File 2(Figure 1C JMJD2B)/._JMJD2B 3d 1 2.jpg
- Supplement File 2(Figure 1C JMJD2B)/JMJD2B 7d 1.jpg
- __MACOSX/Supplement File 2(Figure 1C JMJD2B)/._JMJD2B 7d 1.jpg
- Supplement File 2(Figure 1C JMJD2B)/JMJD2B 7d 2.jpg
- __MACOSX/Supplement File 2(Figure 1C JMJD2B)/._JMJD2B 7d 2.jpg
- Supplement File 2(Figure 1C JMJD2B)/JMJD2B 14d 2 2.jpg
- __MACOSX/Supplement File 2(Figure 1C JMJD2B)/._JMJD2B 14d 2 2.jpg
- Supplement File 2(Figure 1C JMJD2B)/JMJD2B 7d 1 2.jpg
- __MACOSX/Supplement File 2(Figure 1C JMJD2B)/._JMJD2B 7d 1 2.jpg
- Supplement File 2(Figure 1C JMJD2B)/JMJD2B 14d 2 1.jpg
- __MACOSX/Supplement File 2(Figure 1C JMJD2B)/._JMJD2B 14d 2 1.jpg
- Supplement File 2(Figure 1C JMJD2B)/JMJD2B 7d 1 1.jpg
- __MACOSX/Supplement File 2(Figure 1C JMJD2B)/._JMJD2B 7d 1 1.jpg
- Supplement File 2(Figure 1C JMJD2B)/JMJD2B 0d 2 2.jpg
- __MACOSX/Supplement File 2(Figure 1C JMJD2B)/._JMJD2B 0d 2 2.jpg
- Supplement File 2(Figure 1C JMJD2B)/JMJD2B 1d 2 2.jpg
- __MACOSX/Supplement File 2(Figure 1C JMJD2B)/._JMJD2B 1d 2 2.jpg
- Supplement File 2(Figure 1C JMJD2B)/JMJD2B 0d 1.jpg
- __MACOSX/Supplement File 2(Figure 1C JMJD2B)/._JMJD2B 0d 1.jpg
- Supplement File 2(Figure 1C JMJD2B)/JMJD2B 1d 2 1.jpg
- __MACOSX/Supplement File 2(Figure 1C JMJD2B)/._JMJD2B 1d 2 1.jpg
- Supplement File 2(Figure 1C JMJD2B)/JMJD2B 0d 2 1.jpg
- __MACOSX/Supplement File 2(Figure 1C JMJD2B)/._JMJD2B 0d 2 1.jpg
- Supplement File 2(Figure 1C JMJD2B)/JMJD2B 0d 2.jpg
- __MACOSX/Supplement File 2(Figure 1C JMJD2B)/._JMJD2B 0d 2.jpg
- Supplement File 2(Figure 1C JMJD2B)/JMJD2B 7d 2 2.jpg
- __MACOSX/Supplement File 2(Figure 1C JMJD2B)/._JMJD2B 7d 2 2.jpg
- Supplement File 2(Figure 1C JMJD2B)/JMJD2B 14d 1 2.jpg
- __MACOSX/Supplement File 2(Figure 1C JMJD2B)/._JMJD2B 14d 1 2.jpg
- Supplement File 2(Figure 1C JMJD2B)/JMJD2B 7d 2 1.jpg
- __MACOSX/Supplement File 2(Figure 1C JMJD2B)/._JMJD2B 7d 2 1.jpg
- Supplement File 2(Figure 1C JMJD2B)/JMJD2B 14d 1 1.jpg
- __MACOSX/Supplement File 2(Figure 1C JMJD2B)/._JMJD2B 14d 1 1.jpg
- Supplement File 2(Figure 1C JMJD2B)/JMJD2B 0d 1 2.jpg
- __MACOSX/Supplement File 2(Figure 1C JMJD2B)/._JMJD2B 0d 1 2.jpg
- Supplement File 2(Figure 1C JMJD2B)/JMJD2B 1d 1 2.jpg
- __MACOSX/Supplement File 2(Figure 1C JMJD2B)/._JMJD2B 1d 1 2.jpg
- Supplement File 2(Figure 1C JMJD2B)/JMJD2B 1d 1 1.jpg
- __MACOSX/Supplement File 2(Figure 1C JMJD2B)/._JMJD2B 1d 1 1.jpg
- Supplement File 2(Figure 1C JMJD2B)/JMJD2B 0d 1 1.jpg
- __MACOSX/Supplement File 2(Figure 1C JMJD2B)/._JMJD2B 0d 1 1.jpg
