# Supplementary material for: Histone H3K9 demethylase JMJD2B/KDM4B promotes osteogenic differentiation of bone marrow-derived mesenchymal stem cells by regulating H3K9me2 on RUNX2
Source: PeerJ. 2022 Oct 5;10:e13862. doi: 10.7717/peerj.13862 (PMC9547583; doi:10.7717/peerj.13862)
Supplement: Supplemental Information 7 [file peerj-10-13862-s007.zip]

Archive with 9 entries (8 files):
- Supplement File 3(Figure 1)/
- Supplement File 3(Figure 1)/FAM210A.pzfx
- __MACOSX/Supplement File 3(Figure 1)/._FAM210A.pzfx
- Supplement File 3(Figure 1)/Runx2.pzfx
- __MACOSX/Supplement File 3(Figure 1)/._Runx2.pzfx
- Supplement File 3(Figure 1)/JMJD2.pzfx
- __MACOSX/Supplement File 3(Figure 1)/._JMJD2.pzfx
- Supplement File 3(Figure 1)/WB.pzfx
- __MACOSX/Supplement File 3(Figure 1)/._WB.pzfx
