# Supplementary material for: Histone H3K9 demethylase JMJD2B/KDM4B promotes osteogenic differentiation of bone marrow-derived mesenchymal stem cells by regulating H3K9me2 on RUNX2
Source: PeerJ. 2022 Oct 5;10:e13862. doi: 10.7717/peerj.13862 (PMC9547583; doi:10.7717/peerj.13862)
Supplement: Supplemental Information 8 [file peerj-10-13862-s008.zip]

Archive with 5 entries (4 files):
- Supplement File 4(Figure 2)/
- Supplement File 4(Figure 2)/JMJD2B.pzfx
- __MACOSX/Supplement File 4(Figure 2)/._JMJD2B.pzfx
- Supplement File 4(Figure 2)/qRT-PCR.pzfx
- __MACOSX/Supplement File 4(Figure 2)/._qRT-PCR.pzfx
