# Supplementary material for: Histone H3K9 demethylase JMJD2B/KDM4B promotes osteogenic differentiation of bone marrow-derived mesenchymal stem cells by regulating H3K9me2 on RUNX2
Source: PeerJ. 2022 Oct 5;10:e13862. doi: 10.7717/peerj.13862 (PMC9547583; doi:10.7717/peerj.13862)
Supplement: Supplemental Information 10 [file peerj-10-13862-s010.zip]

Archive with 34 entries (33 files):
- Supplement File 6(Figure 2C Right Panel)/
- __MACOSX/._Supplement File 6(Figure 2C Right Panel)
- Supplement File 6(Figure 2C Right Panel)/D3 LV5-JMJD2B.jpg
- __MACOSX/Supplement File 6(Figure 2C Right Panel)/._D3 LV5-JMJD2B.jpg
- Supplement File 6(Figure 2C Right Panel)/D3 Scr.jpg
- __MACOSX/Supplement File 6(Figure 2C Right Panel)/._D3 Scr.jpg
- Supplement File 6(Figure 2C Right Panel)/D7 shJMJD2B.jpg
- __MACOSX/Supplement File 6(Figure 2C Right Panel)/._D7 shJMJD2B.jpg
- Supplement File 6(Figure 2C Right Panel)/D7 LV5-JMJD2B.jpg
- __MACOSX/Supplement File 6(Figure 2C Right Panel)/._D7 LV5-JMJD2B.jpg
- Supplement File 6(Figure 2C Right Panel)/D1 Scr.jpg
- __MACOSX/Supplement File 6(Figure 2C Right Panel)/._D1 Scr.jpg
- Supplement File 6(Figure 2C Right Panel)/D1 shJMJD2B.jpg
- __MACOSX/Supplement File 6(Figure 2C Right Panel)/._D1 shJMJD2B.jpg
- Supplement File 6(Figure 2C Right Panel)/D1 LV5-JMJD2B.jpg
- __MACOSX/Supplement File 6(Figure 2C Right Panel)/._D1 LV5-JMJD2B.jpg
- Supplement File 6(Figure 2C Right Panel)/D3 shJMJD2B.jpg
- __MACOSX/Supplement File 6(Figure 2C Right Panel)/._D3 shJMJD2B.jpg
- Supplement File 6(Figure 2C Right Panel)/D14 NC.jpg
- __MACOSX/Supplement File 6(Figure 2C Right Panel)/._D14 NC.jpg
- Supplement File 6(Figure 2C Right Panel)/D7 NC.jpg
- __MACOSX/Supplement File 6(Figure 2C Right Panel)/._D7 NC.jpg
- Supplement File 6(Figure 2C Right Panel)/D14 Scr.jpg
- __MACOSX/Supplement File 6(Figure 2C Right Panel)/._D14 Scr.jpg
- Supplement File 6(Figure 2C Right Panel)/D3 NC.jpg
- __MACOSX/Supplement File 6(Figure 2C Right Panel)/._D3 NC.jpg
- Supplement File 6(Figure 2C Right Panel)/D14 shJMJD2B.jpg
- __MACOSX/Supplement File 6(Figure 2C Right Panel)/._D14 shJMJD2B.jpg
- Supplement File 6(Figure 2C Right Panel)/D14 LV5-JMJD2B.jpg
- __MACOSX/Supplement File 6(Figure 2C Right Panel)/._D14 LV5-JMJD2B.jpg
- Supplement File 6(Figure 2C Right Panel)/D7 Scr.jpg
- __MACOSX/Supplement File 6(Figure 2C Right Panel)/._D7 Scr.jpg
- Supplement File 6(Figure 2C Right Panel)/D1 NC.jpg
- __MACOSX/Supplement File 6(Figure 2C Right Panel)/._D1 NC.jpg
