# Supplementary material for: Histone H3K9 demethylase JMJD2B/KDM4B promotes osteogenic differentiation of bone marrow-derived mesenchymal stem cells by regulating H3K9me2 on RUNX2
Source: PeerJ. 2022 Oct 5;10:e13862. doi: 10.7717/peerj.13862 (PMC9547583; doi:10.7717/peerj.13862)
Supplement: Supplemental Information 11 [file peerj-10-13862-s011.zip]

Archive with 8 entries (7 files):
- Supplement File 7(Figure 3 ALP Staining)/
- __MACOSX/._Supplement File 7(Figure 3 ALP Staining)
- Supplement File 7(Figure 3 ALP Staining)/.DS_Store
- __MACOSX/Supplement File 7(Figure 3 ALP Staining)/._.DS_Store
- Supplement File 7(Figure 3 ALP Staining)/Control.jpg
- __MACOSX/Supplement File 7(Figure 3 ALP Staining)/._Control.jpg
- Supplement File 7(Figure 3 ALP Staining)/BOX01294.jpg
- __MACOSX/Supplement File 7(Figure 3 ALP Staining)/._BOX01294.jpg
