# Supplementary material for: Histone H3K9 demethylase JMJD2B/KDM4B promotes osteogenic differentiation of bone marrow-derived mesenchymal stem cells by regulating H3K9me2 on RUNX2
Source: PeerJ. 2022 Oct 5;10:e13862. doi: 10.7717/peerj.13862 (PMC9547583; doi:10.7717/peerj.13862)
Supplement: Supplemental Information 13 [file peerj-10-13862-s013.zip]

Archive with 13 entries (12 files):
- Supplement File 9(Figure 3)/
- Supplement File 9(Figure 3)/WB(E).pzfx
- __MACOSX/Supplement File 9(Figure 3)/._WB(E).pzfx
- Supplement File 9(Figure 3)/JMJD2BRUNX2.pzfx
- __MACOSX/Supplement File 9(Figure 3)/._JMJD2BRUNX2.pzfx
- Supplement File 9(Figure 3)/WB(D).pzfx
- __MACOSX/Supplement File 9(Figure 3)/._WB(D).pzfx
- Supplement File 9(Figure 3)/CHIP-qPCR.pzfx
- __MACOSX/Supplement File 9(Figure 3)/._CHIP-qPCR.pzfx
- Supplement File 9(Figure 3)/JMJD2BBIX01294.pzfx
- __MACOSX/Supplement File 9(Figure 3)/._JMJD2BBIX01294.pzfx
- Supplement File 9(Figure 3)/RUNX2BIX01294.pzfx
- __MACOSX/Supplement File 9(Figure 3)/._RUNX2BIX01294.pzfx
